# Supplementary material for: Discovery of optimal cell type classification marker genes from single cell RNA sequencing data
Source: BMC Methods. Author manuscript; Available in PMC 2025 Aug 30. (PMC12396544; doi:10.1186/s44330-024-00015-2)
Supplement: Supplementary Table 6 — NS-Forest v4.0 results of the Human Lung Cell Atlas dataset. [file NIHMS2104291-supplement-Supplementary_Table_6.csv]

clusterName	clusterSize	f_score	PPV	recall	TN	FP	FN	TP	marker_count	markers	binary_genes	onTarget
AT0	1440	0.2763728323699422	0.4608433734939759	0.10625	583325	179	1287	153	3	['HSD17B6', 'XIST', 'SCGB3A2']	['HSD17B6', 'XIST', 'SCGB3A2', 'SFTPA2', 'SFTPA1', 'NAPSA', 'HSD17B11', 'AGR3', 'GPRC5A', 'SFTPC']	0.22562136
AT1	7937	0.8511396952008663	0.861515840128325	0.8120196547814036	575971	1036	1492	6445	1	['AGER']	['AGER', 'RTKN2', 'TNNC1', 'SCEL', 'ANKRD29', 'AQP4', 'UPK3B', 'GPRC5A', 'CEACAM6', 'HOPX']	0.5832456
AT2	61429	0.9519592613480828	0.9550651026587031	0.9397353041722964	520799	2716	3702	57727	1	['SFTPA1']	['PLA2G1B', 'LRRK2', 'ABCA3', 'PGC', 'PEBP4', 'SFTPA1', 'SFTPA2', 'SFTPD', 'LAMP3', 'NAPSA']	0.2542452
AT2 proliferating	976	0.610207100591716	0.7638888888888888	0.3381147540983606	583866	102	646	330	3	['PEG10', 'PRC1', 'TOP2A']	['PEG10', 'PCLAF', 'PRC1', 'TK1', 'TOP2A', 'TYMS', 'BIRC5', 'UBE2C', 'RRM2', 'NUSAP1']	0.1892265
Adventitial fibroblasts	10321	0.8490243067442657	0.9327354260089686	0.6247456641798276	574158	465	3873	6448	2	['SCARA5', 'CD248']	['SCARA5', 'MFAP5', 'PODN', 'FBN1', 'PI16', 'CD248', 'SFRP2', 'FBLN2', 'OGN', 'MEDAG']	0.43936318
Alveolar Mph CCL3+	8065	0.6722647567300567	0.8939244663382594	0.3375077495350279	576556	323	5343	2722	2	['TNIP3', 'CXCL5']	['TNIP3', 'CCL4L2', 'CCL20', 'CXCL5', 'TNFAIP6', 'TRGC1', 'ITGB8', 'MIR3945HG', 'IL1B', 'CCL4']	0.429982
Alveolar Mph MT-positive	1203	0.4091084523350058	0.6109510086455331	0.1762261014131338	583606	135	991	212	2	['HMOX1', 'HPGD']	['MT1G', 'KCNMA1', 'MT1F', 'HMOX1', 'HPGD', 'EFHD2', 'MT1X', 'MT1E', 'RAB11FIP1', 'CSTB']	0.14864448
Alveolar Mph proliferating	1061	0.2585521081941129	0.2488514548238897	0.3063147973609802	582902	981	736	325	4	['PCLAF', 'RRM2', 'UBE2C', 'NUSAP1']	['PCLAF', 'RRM2', 'MKI67', 'UBE2C', 'CDK1', 'NUSAP1', 'BIRC5', 'TOP2A', 'TYMS', 'FABP4']	0.21098217
Alveolar fibroblasts	5182	0.6994959814739136	0.8648421052631579	0.3963720571208027	579441	321	3128	2054	2	['AOC3', 'LUM']	['SCN7A', 'GPC3', 'ANGPT1', 'TCF21', 'AOC3', 'LUM', 'MACF1', 'CCN1', 'ADH1B', 'MFAP4']	0.21894798
Alveolar macrophages	68487	0.8019523804978317	0.820322543898192	0.7360228948559581	505416	11041	18079	50408	2	['MSR1', 'FABP4']	['INHBA', 'PARAL1', 'MSR1', 'RP11-598F7.3', 'FABP4', 'FBP1', 'MARCO', 'ACP5', 'APOC1', 'C1QB']	0.16045825
B cells	4511	0.8569743824936121	0.9732142857142856	0.5799157614719574	580361	72	1895	2616	2	['MS4A1', 'CD79A']	['MS4A1', 'BANK1', 'CD79A', 'LTB', 'IGKC', 'MEF2C', 'CD83', 'CXCR4', 'HLA-DQA1', 'CD37']	0.6963021
Basal resting	38955	0.746074314914238	0.7476458533295286	0.7398536773199846	536261	9728	10134	28821	2	['KRT15', 'KRT17']	['DLK2', 'KRT15', 'ALDH3A2', 'LAMB3', 'KRT17', 'KRT5', 'ADH7', 'S100A2', 'BCAM', 'IGFBP2']	0.2827745
CD4 T cells	21285	0.5941352882372541	0.663565314477112	0.4188395583744421	559139	4520	12370	8915	2	['LTB', 'CD3D']	['TRAC', 'LTB', 'CD2', 'CD3E', 'CD3D', 'IL7R', 'IL32', 'CD69', 'CXCR4', 'HCST']	0.21367694
CD8 T cells	29074	0.7584221748400853	0.8067954999092724	0.6117149343055651	551611	4259	11289	17785	2	['CCL5', 'CD3D']	['TRAC', 'CCL5', 'CD7', 'CD3D', 'CD2', 'CTSW', 'NKG7', 'TRBC2', 'CD3E', 'GZMA']	0.28815055
Classical monocytes	17695	0.7743579185753257	0.8895348837209303	0.5101441085052275	566128	1121	8668	9027	2	['S100A12', 'FCN1']	['S100A12', 'CD300E', 'EREG', 'FCN1', 'VCAN', 'CFP', 'S100A8', 'THBS1', 'MNDA', 'S100A9']	0.47046757
Club (nasal)	26068	0.4335272894485515	0.4507217063528546	0.3761316556697867	546927	11949	16263	9805	2	['TFCP2L1', 'PSCA']	['UGT2A1', 'ASRGL1', 'LYPD2', 'TFCP2L1', 'PSCA', 'TPD52L1', 'ALDH3A1', 'SERPINB3', 'LCN2', 'EPAS1']	0.13765633
Club (non-nasal)	9955	0.6821793110877703	0.7456579334707094	0.5088900050226017	573261	1728	4889	5066	2	['CYP2F1', 'SCGB1A1']	['CXCL6', 'CYP2F1', 'CLCA2', 'TSPAN8', 'SCGB1A1', 'MUC5B', 'MSMB', 'TGM2', 'KLK11', 'SCGB3A1']	0.18154398
DC1	322	0.7704160246533128	0.819672131147541	0.6211180124223602	584578	44	122	200	2	['CLEC9A', 'DNASE1L3']	['CLEC9A', 'WDFY4', 'C1orf54', 'HLA-DOB', 'DNASE1L3', 'IDO1', 'CLNK', 'CPNE3', 'IRF8', 'CPVL']	0.60178316
DC2	9133	0.532384563444658	0.8102766798418972	0.2244607467425818	575331	480	7083	2050	2	['CLEC10A', 'HLA-DQA1']	['CLEC10A', 'RGS1', 'GPR183', 'MS4A6A', 'HLA-DQA1', 'C1QA', 'C1QB', 'HLA-DQB1', 'CD68', 'HLA-DPB1']	0.24575439
Deuterosomal	1004	0.7072368421052632	0.8447937131630648	0.4282868525896414	583861	79	574	430	2	['CDC20B', 'CEP78']	['CDC20B', 'PLK4', 'DEUP1', 'E2F7', 'CEP78', 'POGLUT3', 'USP13', 'RPL39L', 'CCNO', 'CDC20']	0.5386903
EC aerocyte capillary	7157	0.8346962443129442	0.8482925355092172	0.7844068743887104	576783	1004	1543	5614	1	['EDNRB']	['SOSTDC1', 'S100A3', 'B3GALNT1', 'PRX', 'FRY', 'EDNRB', 'IL1RL1', 'EMCN', 'CA4', 'ICAM2']	0.34135333
EC arterial	7391	0.7092710715288643	0.8065693430656934	0.4784196996346908	576705	848	3855	3536	1	['DKK2']	['DKK2', 'GJA5', 'HEY1', 'EFNB2', 'IGFBP3', 'CXCL12', 'FAM107A', 'PTPRB', 'SRPX', 'TMEM100']	0.8183245
EC general capillary	16048	0.781395265679754	0.8766422625614282	0.5446784646061814	567666	1230	7307	8741	2	['FCN3', 'CA4']	['SLC6A4', 'BTNL9', 'FCN3', 'CA4', 'CD36', 'TMEM100', 'RAMP3', 'IL7R', 'HYAL2', 'RAMP2']	0.37099344
EC venous pulmonary	6418	0.7358505756380324	0.793747286148502	0.5696478653786227	577576	950	2762	3656	2	['ACKR1', 'SRPX']	['PLA1A', 'CCL23', 'RGS5_ENSG00000143248', 'PLAT', 'ACKR1', 'SRPX', 'PTPRB', 'SLCO2A1', 'VWF', 'RAMP3']	0.30665612
EC venous systemic	6557	0.6298217911121137	0.7155304971809329	0.4258044837578161	577277	1110	3765	2792	2	['PLVAP', 'EMCN']	['PLVAP', 'ADGRL4', 'ACKR1', 'EMCN', 'SNCG', 'VWF', 'DUSP23', 'GNG11', 'SPARCL1', 'EPAS1']	0.34657812
Goblet (bronchial)	1670	0.5542521994134898	0.8689655172413793	0.2263473053892215	583217	57	1292	378	2	['PLCG2', 'ANKRD36C']	['SLC26A4', 'RIMS1', 'PLCG2', 'ANKRD36C', 'SAA2', 'SAA1', 'MUC5AC', 'MUC5B', 'SCGB1A1', 'RARRES1']	0.19183922
Goblet (nasal)	35833	0.8069042829770149	0.9026950102285868	0.566461083358915	546923	2188	15535	20298	2	['LYPD2', 'MUC5AC']	['CEACAM5', 'LYNX1', 'LYPD2', 'PI3', 'MUC5AC', 'BPIFA1', 'PSCA', 'MUC16', 'MUC4', 'S100P']	0.26450083
Goblet (subsegmental)	968	0.6083844580777097	0.9635627530364372	0.2458677685950413	583967	9	730	238	2	['MTRNR2L8', 'SCGB1A1']	['MTRNR2L10', 'MTRNR2L8', 'TSPAN8', 'MUC5B', 'SCGB1A1', 'SCGB3A1', 'MTRNR2L12', 'C3_ENSG00000125730', 'CXCL17', 'AGR2']	0.12382321
Hematopoietic stem cells	60	0.6648936170212766	0.78125	0.4166666666666667	584877	7	35	25	2	['CYTL1', 'FAM30A']	['PRSS57', 'SMIM24', 'CYTL1', 'SPINK2', 'FAM30A', 'FAM117A', 'CDK6', 'GIHCG', 'CAT', 'MEST']	0.5096328
Hillock-like	4600	0.6550820112933584	0.7586609575710394	0.423695652173913	579724	620	2651	1949	2	['KRT14', 'KRT6A']	['KRT14', 'KRT16', 'DSG3', 'DSC3', 'KRT13', 'KRT6A', 'KRT5', 'SFN', 'S100A2', 'KRT17']	0.5995419
Interstitial Mph perivascular	4805	0.4635482511588705	0.623229461756374	0.2289281997918834	579474	665	3705	1100	3	['F13A1', 'STAB1', 'FCGR2B']	['F13A1', 'STAB1', 'FCGR2B', 'CSF1R', 'TGFBI', 'RNASE6', 'CD14', 'CD163', 'MS4A6A', 'MRC1']	0.35055697
Ionocyte	561	0.815910249872514	0.9142857142857144	0.5704099821746881	584353	30	241	320	2	['ASCL3', 'BSND']	['ASCL3', 'BSND', 'FOXI1', 'CLCNKB', 'ATP6V1G3', 'LINC01187', 'STAP1', 'DGKI', 'CFTR', 'CLCNKA']	0.9388342
Lymphatic EC differentiating	566	0.4211663066954644	0.8666666666666667	0.1378091872791519	584366	12	488	78	2	['SEMA3D', 'KALRN']	['SEMA3D', 'PKHD1L1', 'DOCK5', 'KALRN', 'MAF', 'NR2F1', 'PROX1', 'UTRN', 'NRP2', 'PPFIBP1']	0.39877468
Lymphatic EC mature	4001	0.8830877479222964	0.8875224186523187	0.8657835541114721	580504	439	537	3464	1	['CCL21']	['TM4SF18', 'VPS35L', 'CCL21', 'MMRN1', 'SNCG', 'PPFIBP1', 'NRP2', 'AKAP12', 'PDPN', 'GNG11']	0.36244717
Lymphatic EC proliferating	28	0.7291666666666666	0.8235294117647058	0.5	584913	3	14	14	2	['CENPF', 'CCL21']	['PIMREG', 'PBK', 'CCNA2', 'CENPF', 'CCL21', 'TYMS', 'MMRN1', 'PROX1', 'BIRC5', 'UBE2C']	0.27516013
Mast cells	6623	0.964171853651131	0.965491030708422	0.9589309980371432	578094	227	272	6351	1	['TPSAB1']	['TPSAB1', 'TPSB2', 'CPA3', 'MS4A2', 'HPGDS', 'SLC18A2', 'RGS13', 'RHEX', 'HDC', 'LTC4S']	0.82368046
Mesothelium	230	0.8872901678657075	0.9801324503311258	0.6434782608695652	584711	3	82	148	2	['CALB2', 'PRG4']	['ITLN1', 'CALB2', 'PRG4', 'CFB', 'TFPI2', 'UPK3B', 'HP', 'MSLN', 'PLA2G2A', 'CLDN1']	0.7076074
Migratory DCs	312	0.501432664756447	0.5166051660516605	0.4487179487179487	584501	131	172	140	1	['CCL22']	['CCL22', 'CCR7', 'RASSF4', 'TBC1D4', 'CCL17', 'GPR157', 'LAD1', 'CSF2RA', 'FSCN1', 'DAPP1']	0.8942248
Monocyte-derived Mph	28223	0.3677815904103969	0.3604658583280153	0.4002763703362506	536678	20043	16926	11297	2	['C15orf48', 'CD68']	['OLR1', 'ACP5', 'MRC1', 'C15orf48', 'C1QB', 'CD68', 'C1QA', 'PLAUR', 'HLA-DQA1', 'CTSB']	0.08536118
Multiciliated (nasal)	4869	0.5875605404027531	0.8017391304347826	0.2840418977202711	579733	342	3486	1383	3	['FMO3', 'MRLN', 'OMG']	['FMO3', 'MRLN', 'MPV17L', 'DIAPH2', 'OMG', 'RP11-356K23.1', 'PROM1', 'ARL3', 'LYPD2', 'MS4A8']	0.41344866
Multiciliated (non-nasal)	35225	0.8584199963510307	0.924361493123772	0.6678495386799148	547794	1925	11700	23525	2	['C1orf194', 'MS4A8']	['CFAP157', 'CCDC78', 'SNTN', 'DYNLRB2', 'C1orf194', 'MS4A8', 'CAPSL', 'DNAH12', 'C9orf24', 'RSPH1']	0.28367728
Myofibroblasts	716	0.4752994011976047	0.8193548387096774	0.1773743016759776	584200	28	589	127	3	['ASPN', 'DKK3', 'BCHE']	['ITGBL1', 'ASPN', 'LTBP2', 'DKK3', 'BCHE', 'LTBP1', 'PRELP', 'CFH', 'ACTA2', 'TAGLN']	0.25061908
NK cells	16978	0.7891496323400062	0.9001705628574295	0.5284485805159619	566971	995	8006	8972	2	['KLRF1', 'PRF1']	['GNLY', 'KLRF1', 'FGFBP2', 'KLRB1', 'KLRD1', 'PRF1', 'CD247', 'SPON2', 'CTSW', 'CD7']	0.58295286
Neuroendocrine	159	0.9388335704125176	0.9705882352941176	0.8301886792452831	584781	4	27	132	2	['CHGA', 'GRP']	['CHGA', 'GRP', 'ASCL1', 'CALCA', 'KIF1A', 'SCG5', 'SCG3', 'SCGN', 'PCSK1N', 'PHGR1']	0.9330284
Non-classical monocytes	8834	0.4608329018418522	0.5475719622061086	0.2820919175911252	574051	2059	6342	2492	2	['LILRB2', 'LILRB1']	['LILRB2', 'LILRA5', 'LILRB1', 'FCN1', 'CFP', 'FGL2', 'FCGR3A', 'LIPA', 'LST1', 'AIF1']	0.30142808
Peribronchial fibroblasts	1573	0.578003746320578	0.7985212569316081	0.2746344564526383	583262	109	1141	432	2	['DPT', 'APOD']	['CXCL14', 'DPT', 'ASPN', 'LTBP2', 'CTSK', 'APOD', 'LTBP1', 'DKK3', 'LUM', 'CFH']	0.27548826
Pericytes	3032	0.842040273556231	0.9461045891141944	0.5847625329815304	581811	101	1259	1773	2	['HIGD1B', 'KCNK3']	['LAMC3', 'HIGD1B', 'NDUFA4L2', 'FAM162B', 'RGN', 'KCNK3', 'COX4I2', 'COL4A1', 'PTN', 'COL4A2']	0.6699473
Plasma cells	1773	0.905737183564432	0.9356110381077528	0.8031584884376762	583073	98	349	1424	1	['JCHAIN']	['TNFRSF17', 'IGHA1', 'CD27', 'POU2AF1', 'MZB1', 'JCHAIN', 'DERL3', 'IGKC', 'CD79A', 'FKBP11']	0.5489346
Plasmacytoid DCs	552	0.7901554404145078	0.9838709677419356	0.4420289855072464	584388	4	308	244	2	['LILRA4', 'JCHAIN']	['LILRA4', 'PLD4', 'IRF7', 'SCT', 'IL3RA', 'JCHAIN', 'MZB1', 'UGCG', 'GZMB', 'IRF8']	0.48709095
SM activated stress response	556	0.5833333333333334	0.7250996015936255	0.3273381294964029	584319	69	374	182	2	['RERGL', 'C11orf96']	['RERGL', 'IER5L', 'C11orf96', 'ADAMTS1', 'MCAM', 'PLN', 'ATF3', 'NR4A1', 'TAGLN', 'HSPA1B']	0.36053866
SMG duct	1274	0.4622496147919877	0.549618320610687	0.282574568288854	583375	295	914	360	2	['GLYATL2', 'DMBT1']	['MIA', 'MMP7', 'GLYATL2', 'CCL28', 'DMBT1', 'PIP', 'LTF', 'TCN1', 'RARRES1', 'AZGP1']	0.22011624
SMG mucous	537	0.9347408829174664	0.941972920696325	0.9068901303538176	584377	30	50	487	1	['BPIFB2']	['BPIFB2', 'NKX3-1', 'TFF1', 'HMGCS2', 'GLYATL2', 'DEFB1', 'FAM3B', 'GOLM1', 'FGGY', 'MUC5B']	0.9038171
SMG serous (bronchial)	1417	0.7529018921927174	0.777504105090312	0.6683133380381087	583256	271	470	947	2	['PRR4', 'C6orf58']	['PRB3', 'LINC01829', 'PRR4', 'S100A1', 'C6orf58', 'PIP', 'APIP', 'LTF', 'SLC12A2', 'ZG16B']	0.4229245
SMG serous (nasal)	1472	0.9196224256292906	0.9318840579710144	0.873641304347826	583378	94	186	1286	1	['STATH']	['STATH', 'MUC7', 'ODAM', 'SIX3-AS1', 'GJC3', 'PIP', 'C6orf58', 'S100A1', 'ZG16B', 'LTF']	0.7507629
Smooth muscle	2996	0.6908067050811943	0.6875203649397198	0.7042723631508678	580989	959	886	2110	2	['ACTA2', 'TAGLN']	['LMOD1', 'ACTG2', 'CNN1', 'MYH11', 'ACTA2', 'TAGLN', 'PPP1R14A', 'PLAC9', 'MYL9', 'TPM2']	0.1772141
Smooth muscle FAM83D+	335	0.7732864674868191	0.7696793002915452	0.7880597014925373	584530	79	71	264	1	['ACTG2']	['FAM83D', 'SBSPON', 'DES', 'ACTG2', 'CNN1', 'BCHE', 'SMOC2', 'MYLK', 'ACTA2', 'TAGLN']	0.5612139
Subpleural fibroblasts	276	0.603448275862069	0.9210526315789472	0.2536231884057971	584662	6	206	70	2	['WT1', 'CXCL12']	['WT1', 'VCAM1', 'CADM3', 'CXCL12', 'ALDH1A3', 'PTN', 'EGFL6', 'COL1A1', 'CLDN1', 'APOE']	0.45767766
Suprabasal	41158	0.6243623403300187	0.6936824605153782	0.446061519024248	535679	8107	22799	18359	3	['TNC', 'KRT15', 'SERPINB4']	['SERPINB13', 'KRT6A', 'SERPINB5', 'TNC', 'KRT15', 'SERPINB4', 'KRT5', 'KRT17', 'CLCA2', 'S100A2']	0.1641156
T cells proliferating	500	0.7084468664850136	0.859504132231405	0.416	584410	34	292	208	4	['CD3G', 'MKI67', 'PCLAF', 'CD3E']	['CD3G', 'LCK', 'RRM2', 'MKI67', 'PCLAF', 'CD3E', 'CD3D', 'TYMS', 'HMGB2', 'BIRC5']	0.25848025
Tuft	165	0.5591397849462365	0.6933333333333334	0.3151515151515151	584756	23	113	52	3	['POU2F3', 'HOMER3', 'MYB']	['NREP', 'POU2F3', 'IRAG2', 'HOMER3', 'MEX3A', 'MYB', 'RASSF6', 'KIT', 'CRYM', 'HES6']	0.32089132
pre-TB secretory	4393	0.7313153742768655	0.7871069182389937	0.5697700887776007	579874	677	1890	2503	2	['SCGB1A1', 'SFTPB']	['KLK10', 'TMEM45A', 'SCGB3A2', 'SFTA1P', 'SCGB1A1', 'SFTPB', 'APOD', 'KLK11', 'SCGB3A1', 'FOLR1']	0.11845522
