# Supplementary material for: Discovery of optimal cell type classification marker genes from single cell RNA sequencing data
Source: BMC Methods. Author manuscript; Available in PMC 2025 Aug 30. (PMC12396544; doi:10.1186/s44330-024-00015-2)
Supplement: Supplementary Table 7 — Marker genes selected for the immune dataset by six methods. [file NIHMS2104291-supplement-Supplementary_Table_7.xlsx]

## Sheet: Sheet1
Complete Clusters	NS-Forest v4	NS-Forest v2	COMET	RankCorr	scGeneFit	MarkerMap
Cluster_0	STAB1, VNN2	CD14, CSF3R	ITGAM, CD44	CD14, VCAN, S100A12, S100A8	CD14, S100A8	G0S2
Cluster_1	IGJ	GZMB	SLAMF7, CTSB	DERL3, MZB1, TSPAN13	GZMB, IGJ	SRSF2
Cluster_2	LOC200772, TMEM176B	TMEM176B, FCGR3A	IFITM3, ICAM4	LOC200772, AK307192, TCF7L2, FCGR3A, MTSS1	AK307192, FCGR3A	TRIM33
Cluster_3	CD1C, CLEC10A	CD1C, FCER1A	S100A9, CD74	CD1C, FCER1A, CLEC10A	CD1C, FCER1A	PPP1R3B, SRSF2
Cluster_4	CLEC9A, C1ORF54	CLEC9A, C1ORF54	FLT3, ECE1	CADM1, CLEC9A, C1ORF54	C1ORF54, TYROBP	SRSF2
Cluster_5	LILRP2, TCF7L2	LAIR2, FCGR3A, IFI30, FTL	CSF1R, CTSB	LAIR2, IFI30, FTL, PSAP	FCGR3A, HLA-DRB4	LOC400950
Cluster_6	SIGLEC6, CD22	SIGLEC6, AXL	EPHB4, CXCR2	HAMP, GPR146, PPP1R14A	CLEC10A, SIGLEC6	C10ORF103, NSUN4, PPP1R3B, RG9MTD3
Cluster_7	GNLY	PRF1, GNLY	IFITM1, CCND2	FGFBP2, KLRC4-KLRK1, IL2RB	GNLY, PRF1	C10ORF103, NSUN4, PPP1R3B, RG9MTD3
